# Supplementary material for: Double Hydrophilic Hyperbranched Copolymer-Based Lipomer Nanoparticles: Copolymer Synthesis and Co-Assembly Studies
Source: Polymers (Basel). 2024 Nov 9;16(22):3129. doi: 10.3390/polym16223129 (PMC11598649; doi:10.3390/polym16223129)
Supplement: Supplementary file 1 [file polymers-16-03129-s001.zip]

Archive with 1 entries (1 files):
- polymers-3275801-supplementary.pdf
